# Supplementary material for: Comparison of Human Eukaryotic Translation Initiation Factors 5A1 and 5AL1: Identification of Amino Acid Residues Important for EIF5A1 Lysine 50 Hypusination and Its Protein Stability
Source: Int J Mol Sci. 2023 Mar 23;24(7):6067. doi: 10.3390/ijms24076067 (PMC10093921; doi:10.3390/ijms24076067)
Supplement: Supplementary file 1 [file ijms-24-06067-s001.zip]

Archive with 1 entries (1 files):
- ijms-2166303-supplementary.pdf
